# Supplementary material for: Artificial Liver Support with CytoSorb and MARS in Liver Failure: A Retrospective Propensity Matched Analysis
Source: J Clin Med. 2023 Mar 14;12(6):2258. doi: 10.3390/jcm12062258 (PMC10058971; doi:10.3390/jcm12062258)
Supplement: Supplementary file 1 [file jcm-12-02258-s001.zip]

Archive with 1 entries (1 files):
- jcm-2248748-supplementary.pdf
